# Supplementary material for: Clinical Distribution and Drug Resistance of Pseudomonas aeruginosa in Guangzhou, China from 2017 to 2021
Source: J Clin Med. 2023 Feb 2;12(3):1189. doi: 10.3390/jcm12031189 (PMC9917919; doi:10.3390/jcm12031189)
Supplement: Supplementary file 1 [file jcm-12-01189-s001.zip]

Archive with 1 entries (1 files):
- jcm-2052750-supplementary.pdf
